# Supplementary material for: The cholinergic anti-inflammatory pathway in resistant hypertension treated with renal denervation
Source: Mol Med. 2019 Aug 15;25:39. doi: 10.1186/s10020-019-0097-y (PMC6694612; doi:10.1186/s10020-019-0097-y)
Supplement: Supplementary file 1 — Table S1. Blood pressure in RDN patients at baseline, day 1 and at 3 and 6 months. (XLSX 9 kb) [file 10020_2019_97_MOESM1_ESM.xlsx]

## Sheet: Blad1
Blood pressure	Baseline	1 d	3 m	6 m
Systolic, mmHg	180 (160-209)	160 (140-190)	163.5 (103.2-215.5)	192.5 (201.9-135.3)
Diastolic, mmHg	100 (90-119.9)	80* (80-90)	93 (80.2-104.8)	91.5 (80.2-109.5)
