# Supplementary material for: The cholinergic anti-inflammatory pathway in resistant hypertension treated with renal denervation
Source: Mol Med. 2019 Aug 15;25:39. doi: 10.1186/s10020-019-0097-y (PMC6694612; doi:10.1186/s10020-019-0097-y)
Supplement: Supplementary file 2 — Table S2. HRV variables SDNN, SDMRR, HR, HF, LF/HF in RDN patients at baseline, day 1 and at 3 and 6 months. (XLSX 9 kb) [file 10020_2019_97_MOESM2_ESM.xlsx]

## Sheet: Blad1
	Baseline	d 1	3 months	6 months
HRV	mean (SD), (range)	mean (SD), (range)	mean (SD), (range)	mean (SD), (range)	p value
SDNN (ms)	35.28 (23.48)(18.48-52.08)	35.57 (33.92)(11.1-59.63)	50.18 (64.1)(0.9-99.44)	41.33 (35.21)(14.27-68.4)	n.s
RMSSD (ms)	28.85 (24.34)(11.44-46.26)	55.48 (17.54)(-5.2-74.16)	61 (83.99)(-3.5-125.56)	38.8 (45.4)(3,9-73.7)	n.s
mean HR (bpm)	67.56 (13.24)(58.08-77.03)	70.41 (10.56)(62.85-77.96)	70.72 (13.14)(60.62-80.82)	69.27 (12.56)(59.62-78.93)	n.s
LF ms2	124.61 (132.36)(29.93-219.30)	159.96 (357.55)(-95.81-415.74)	973.63 (2565.7)(-174.38-679.54)	252.58 (555.45)(-174.-679.53)	n.s
HF ms2	148.07 (225.54)(-13.27-309.41)	365.27 (1055.25)(-389-1120.15)	562.76 (991.74)(-199.55-1325.08)	365.98 (790.74)(-241.84-973.8)	n.s
LF/HF	1,5 (0.82)(0.9-2.06)	1.79 (1.73)(0.55-3.03)	1.72 (1.35)(0.68-2.76)	1.31 (0.96)(0.57-2.05)	n.s
